# Supplementary material for: Based on CiteSpace Insights into Illicium verum Hook. f. Current Hotspots and Emerging Trends and China Resources Distribution
Source: Foods. 2024 May 13;13(10):1510. doi: 10.3390/foods13101510 (PMC11119909; doi:10.3390/foods13101510)
Supplement: Supplementary file 1 [file foods-13-01510-s001.zip]

Archive with 1 entries (1 files):
- foods-2976625-supplementary.pdf
